# Supplementary material for: Cluster Analysis Identifies Distinct Patterns of T-Cell and Humoral Immune Responses Evolution Following a Third Dose of SARS-CoV-2 Vaccine in People Living with HIV
Source: Viruses. 2023 Jun 26;15(7):1435. doi: 10.3390/v15071435 (PMC10383048; doi:10.3390/v15071435)
Supplement: Supplementary file 1 [file viruses-15-01435-s001.zip]

Archive with 1 entries (1 files):
- viruses-2337606-supplementary.pdf
